# Supplementary material for: Preoperative Anaemia, Renal Function, and Operative Factors in Acute Kidney Injury and Mortality After Cardiac Surgery with a Prolonged ICU Stay: A Retrospective Cohort Study
Source: J Clin Med. 2026 Jun 10;15(12):4498. doi: 10.3390/jcm15124498 (PMC13301388; doi:10.3390/jcm15124498)
Supplement: Supplementary file 1 [file jcm-15-04498-s001.zip]

Archive with 1 entries (1 files):
- jcm-4283381-supplementary.pdf
